# Supplementary material for: Leveraging User-Friendly Mobile Medical Devices to Facilitate Early Hospital Discharges in a Pediatric Setting: A Randomized Trial Study Protocol
Source: Children (Basel). 2024 Jun 4;11(6):683. doi: 10.3390/children11060683 (PMC11201467; doi:10.3390/children11060683)
Supplement: Supplementary file 1 [file children-11-00683-s001.zip]

Archive with 1 entries (1 files):
- children-2986521-supplementary.pdf
